# Supplementary material for: Syncrip/hnRNP Q is required for activity-induced Msp300/Nesprin-1 expression and new synapse formation
Source: J Cell Biol. 2020 Feb 10;219(3):e201903135. doi: 10.1083/jcb.201903135 (PMC7055005; doi:10.1083/jcb.201903135)
Supplement: Table S1 — lists individual probe sequences used for smFISH. [file JCB_201903135_TableS1.xlsx]

## Sheet: Table_S1_smFISH_probe_sequences
Gene	Probe	Sequence	Dye
Msp300-570	1	ttccttttgggtttgtagag	Quasar-570
Msp300-570	2	taatgttttcggtgggcgaa	Quasar-570
Msp300-570	3	catttttcaggatcagctcg	Quasar-570
Msp300-570	4	atgttaccatctgaatcgct	Quasar-570
Msp300-570	5	ctgtgtgattactgtgtgga	Quasar-570
Msp300-570	6	tacgtctcaatagttggctc	Quasar-570
Msp300-570	7	cgatgataaccactcgcttg	Quasar-570
Msp300-570	8	catgaacgggactggtagtg	Quasar-570
Msp300-570	9	gatatcttcaaccactgctt	Quasar-570
Msp300-570	10	tcaatgttggtgggtttcag	Quasar-570
Msp300-570	11	tgattgtggctcaaactcgt	Quasar-570
Msp300-570	12	cttggggcttaactagatca	Quasar-570
Msp300-570	13	atggtaatacttccagtggt	Quasar-570
Msp300-570	14	tgatggtggttgtagtcttg	Quasar-570
Msp300-570	15	ctgaacatcttcagcaaccg	Quasar-570
Msp300-570	16	aactggctcttgttgattct	Quasar-570
Msp300-570	17	atgatggtcatgctaacctt	Quasar-570
Msp300-570	18	gaaacaggcacatcagagct	Quasar-570
Msp300-570	19	gtgtcaatctcaatgctgga	Quasar-570
Msp300-570	20	ttcagtgggcgatggaatac	Quasar-570
Msp300-570	21	tgcgattcatgttgatgctg	Quasar-570
Msp300-570	22	ctccgttatctcgacaatga	Quasar-570
Msp300-570	23	gtggaaatctcaacagccac	Quasar-570
Msp300-570	24	cggtagtttggctggaaatc	Quasar-570
Msp300-570	25	aaatcctgcaccagagattc	Quasar-570
Msp300-570	26	gatcggtagtcatatcctta	Quasar-570
Msp300-570	27	tccggtttaatgacttcagt	Quasar-570
Msp300-570	28	actgcacaagttcaacggtt	Quasar-570
Msp300-570	29	catctaaagatgcgggttgc	Quasar-570
Msp300-570	30	agggttccgaaacggatatc	Quasar-570
Msp300-570	31	cagatgtatccgaatcagcg	Quasar-570
Msp300-570	32	gtgtgtattcatagaccgtt	Quasar-570
Msp300-570	33	aacggtcacactgatctgtt	Quasar-570
Msp300-570	34	atgccggactcagatagtaa	Quasar-570
Msp300-570	35	catcttcaatctgctggttg	Quasar-570
Msp300-570	36	gattcgatgggagtgtctac	Quasar-570
Msp300-570	37	tcgggatactcatcgtagac	Quasar-570
Msp300-570	38	ctgctcagttatatgcactg	Quasar-570
Msp300-570	39	gtggaaatcaggattggctc	Quasar-570
Msp300-570	40	gcaacatcgagatccttgag	Quasar-570
Msp300-570	41	cttctcgataaccgtgatca	Quasar-570
Msp300-570	42	cgatactcgatggtttccaa	Quasar-570
Msp300-570	43	cattagagttctgcctgatg	Quasar-570
Msp300-570	44	tatagttatccagcttctct	Quasar-570
Msp300-570	45	gtgctaagctcgtcatttag	Quasar-570
Msp300-570	46	tggaaagctcgagcgttttg	Quasar-570
Msp300-570	47	tattcttgctggtctcgaac	Quasar-570
Msp300-570	48	aactctttaagggtctgctc	Quasar-570
Msp300-670	1	caaagtctggagatgggctc	Quasar-670
Msp300-670	2	tgctacttcgctattctgat	Quasar-670
Msp300-670	3	gaaaatcttctgccacaggg	Quasar-670
Msp300-670	4	gatgatactcctggaaggtg	Quasar-670
Msp300-670	5	caggacaggaaggactggac	Quasar-670
Msp300-670	6	tgctgtaatcctcgggaatg	Quasar-670
Msp300-670	7	atgagcaagttctggtggat	Quasar-670
Msp300-670	8	tgtctcggaaagcacactct	Quasar-670
Msp300-670	9	ctcgagagggtttcattgtg	Quasar-670
Msp300-670	10	aatgtagcgcagttgaaggg	Quasar-670
Msp300-670	11	aattgctggatcatggcatc	Quasar-670
Msp300-670	12	tttccgaaagctgggtaacg	Quasar-670
Msp300-670	13	tgctgcaactggttaactcg	Quasar-670
Msp300-670	14	tttggcgaatggtcttcatg	Quasar-670
Msp300-670	15	cctcaatcgagttgatcagg	Quasar-670
Msp300-670	16	agttggacagtagggaaagc	Quasar-670
Msp300-670	17	ggagatgcgatcgtatctga	Quasar-670
Msp300-670	18	acacgctgttccaaacgttg	Quasar-670
Msp300-670	19	atttgtcatggcagtgacat	Quasar-670
Msp300-670	20	ctcaattgcagctcggaatt	Quasar-670
Msp300-670	21	atgagggagtcactctgttg	Quasar-670
Msp300-670	22	aaatacttgagacgctgcca	Quasar-670
Msp300-670	23	ggagaagtgtcatcttgagc	Quasar-670
Msp300-670	24	ttcgacttcgaaaagccagg	Quasar-670
Msp300-670	25	aattcaagggtttgtccagt	Quasar-670
Msp300-670	26	cgatcacattcggtgtgtag	Quasar-670
Msp300-670	27	ctcaatggagcgttggattt	Quasar-670
Msp300-670	28	tacgagattaaggacctcgc	Quasar-670
Msp300-670	29	aatccagaagtgttcacctg	Quasar-670
Msp300-670	30	attccaaatggtcaggatgc	Quasar-670
Msp300-670	31	aagtttgatgagctgctgga	Quasar-670
Msp300-670	32	cagccaatttttatgctctg	Quasar-670
Msp300-670	33	gcaatttggctttcttgttt	Quasar-670
Msp300-670	34	cttctgatctctttcgaagc	Quasar-670
Msp300-670	35	cgaagattcaccgactgact	Quasar-670
Msp300-670	36	ttagcatagatctgctccag	Quasar-670
Msp300-670	37	agtgtcagtttctggatgtt	Quasar-670
Msp300-670	38	aaactctcgcattagcttgg	Quasar-670
Msp300-670	39	tttgtatggcattcagcgag	Quasar-670
Msp300-670	40	gctgggcaattgttccaaag	Quasar-670
Msp300-670	41	tttggaggtctgttgattct	Quasar-670
Msp300-670	42	gcaacttcttctctagactc	Quasar-670
Msp300-670	43	aattgcttcagttggggttg	Quasar-670
Msp300-670	44	gtataggcggacacaagttc	Quasar-670
Msp300-670	45	tggtcttgagggtgacaatg	Quasar-670
Msp300-670	46	taactcggtggaggactgag	Quasar-670
Msp300-670	47	agcagtagatggctgagatg	Quasar-670
Msp300-670	48	gtatcgaagcgcaacgtgag	Quasar-670
Msp-intron	1	atatggctctggtaattggt	Cy-3
Msp-intron	2	agttaggcacattggtatgt	Cy-3
Msp-intron	3	gtttgtgttttgtttttggc	Cy-3
Msp-intron	4	taaacgcttcgattgggagc	Cy-3
Msp-intron	5	gcaagccaatacaatttccg	Cy-3
Msp-intron	6	aacaagtttggcagctggat	Cy-3
Msp-intron	7	aaacatgaaagccgctgcga	Cy-3
Msp-intron	8	atattgcctcatagcacttt	Cy-3
Msp-intron	9	gcatttctttttagagctct	Cy-3
Msp-intron	10	gagggccaagcaacaagtaa	Cy-3
Msp-intron	11	aacacttggtctgacgtcag	Cy-3
Msp-intron	12	gcacacaaaacaacgccgac	Cy-3
Msp-intron	13	aatagcagactgagaggggt	Cy-3
Msp-intron	14	cacagttctttgaagaccgg	Cy-3
Msp-intron	15	atcgcgtttgataagaccga	Cy-3
Msp-intron	16	attcttctttcgctgtgtag	Cy-3
Msp-intron	17	catattggcacagtttctgt	Cy-3
Msp-intron	18	atgttgctggcaacatgttg	Cy-3
Msp-intron	19	tacgcgatccgaatatcgtg	Cy-3
Msp-intron	20	gtgtgaaaggccaaatggga	Cy-3
Msp-intron	21	cggtgagcttcccaaaaatt	Cy-3
Msp-intron	22	ttttggggggaaaacgaggg	Cy-3
Msp-intron	23	ttcaagcagactgctgtcaa	Cy-3
Msp-intron	24	attatagacacagctgctgc	Cy-3
Msp-intron	25	aaacttacgcacattgcggt	Cy-3
Msp-intron	26	tttgtcatttcactcgcttt	Cy-3
Msp-intron	27	atgtatagaacccgtcatcg	Cy-3
Msp-intron	28	gaagcctctgggtaatcaat	Cy-3
Msp-intron	29	cgcgatgatggcatagttta	Cy-3
Msp-intron	30	aattatcgatgacatgccgc	Cy-3
Msp-intron	31	gcatgccgaaacaatgtgtt	Cy-3
Msp-intron	32	gccttcaagataaacacgct	Cy-3
Msp-intron	33	gtttacacattctgctcaca	Cy-3
Msp-intron	34	agtcacccaaaactcaagca	Cy-3
Msp-intron	35	gttcaccttttcttcatact	Cy-3
Msp-intron	36	atttctttgggtgcctaatg	Cy-3
Msp-intron	37	gtttctgttgttgtctgtta	Cy-3
Msp-intron	38	attattacccgattacctca	Cy-3
Msp-intron	39	acagcactctgttaacgact	Cy-3
Msp-intron	40	gcaataaacctaccactcga	Cy-3
Msp-intron	41	ccaattcaccggtttagata	Cy-3
Msp-intron	42	agggctgattgataagacca	Cy-3
Msp-intron	43	ttttccagggcaacatagta	Cy-3
Msp-intron	44	ttatggccaaatcgcttgac	Cy-3
Msp-intron	45	ccacaccgaaatatctgagc	Cy-3
Msp-intron	46	aactgctaagagcccaaact	Cy-3
Msp-intron	47	cgaaggcgctgcggaaataa	Cy-3
Msp-intron	48	ccaaaaactttgcttcggct	Cy-3
YFP	1	cggtgaacagctcctcgc	Quasar-670
YFP	2	gaccaggatgggcaccac	Quasar-670
YFP	3	gtttacgtcgccgtccag	Quasar-670
YFP	4	ccggacacgctgaacttg	Quasar-670
YFP	5	ttgccgtaggtggcatcg	Quasar-670
YFP	6	ccggtggtgcagatgaac	Quasar-670
YFP	7	agggtggtcacgagggtg	Quasar-670
YFP	8	aagcactgcacgccgtag	Quasar-670
YFP	9	atgtggtcggggtagcgg	Quasar-670
YFP	10	tgaagaagtcgtgctgct	Quasar-670
YFP	11	acgtagccttcgggcatg	Quasar-670
YFP	12	agaagatggtgcgctcct	Quasar-670
YFP	13	tcttgtagttgccgtcgt	Quasar-670
YFP	14	tcgaacttcacctcggcg	Quasar-670
YFP	15	tcgatgcggttcaccagg	Quasar-670
YFP	16	tgaagtcgatgcccttca	Quasar-670
YFP	17	caggatgttgccgtcctc	Quasar-670
YFP	18	ttgtactccagcttgtgc	Quasar-670
YFP	19	agacgttgtggctgttgt	Quasar-670
YFP	20	ctgcttgtcggccatgat	Quasar-670
YFP	21	ttcaccttgatgccgttc	Quasar-670
YFP	22	cgatgttgtggcggatct	Quasar-670
YFP	23	tagtggtcggcgagctgc	Quasar-670
YFP	24	cgatgggggtgttctgct	Quasar-670
YFP	25	ttgtcgggcagcagcacg	Quasar-670
YFP	26	gactgggtgctcaggtag	Quasar-670
YFP	27	gttggggtctttgctcag	Quasar-670
YFP	28	accatgtgatcgcgcttc	Quasar-670
YFP	29	cggtcacgaactccagca	Quasar-670
YFP	30	tccatgccgagagtgatc	Quasar-670
